# Supplementary material for: The Transcription Factor Aabzip9 Positively Regulates the Biosynthesis of Artemisinin in Artemisia annua
Source: Front Plant Sci. 2019 Nov 7;10:1294. doi: 10.3389/fpls.2019.01294 (PMC6855008; doi:10.3389/fpls.2019.01294)
Supplement: Supplementary Table 1 — Amino acid sequences of putative bZIP TFs retrieved from A. annua transcriptome database [file Table_1.xlsx]

## Sheet: Sheet1
Amino acid sequences of putative bZIP TFs retrieved from A. annua transcriptome database
>AabZIP9
MAANPVWSQNLTPKNSSVTMTMDSQSSICADSPTSDTKPKRRDNNVIGATSDDEQSDDDDTEIEAGQCEQSNDQMDVKRIKRMVSNRESARRSRKRKQAHLTDLEQQVEQLRGEYSTLFKQLTNASQQFKDASTNNRVLKSDVEALRAKVKLAEDMVARGSLTSSLSHLLQNHLTTTQLYNNQNMSRMGNVSPTITVRGDDHGSHHGLSVPNQHVMVGLGTNPGIFNGNVKNGISSDAGSCVSDLWPLDSHRNV
>Aannua00234S054600
MSSFINFKNYGDTSQQDLNGSKQMVSNSPLNRQSSIYSLTFDELQNTLGGGGKDFGSMNMDELLKNIWTAEETQTVASTSNFAIDGSVSNDGNNNNNNNIQRQGSLTLPRTLSQKTVEEVWRELLKSSTNGVVKEGDLLSETNLQPEQREPTLGEMTLEDFLFKAGVVTENNQVQKESYFGDISQQNGENSSIIFGFQNPNQNQAFQQQPPRNNAPMVNQITQTQNGLNLQPKPKPLPIFPKQAALDFTAPLTGQRPSPATRIGKSEQPISSSVVQANGMESGAMNVKTLGGIMAGSPRNIIPKTNFDSTPSPPFYTFGEGGLRGRKSSGTLEKVVERRRRRMIKNRESAARSRARKQAYTLELEAEVAKLKEINNELLKKQEEMMDMHNNQVVEKMKL…
>Aannua00257S058520
MSRPPRLPPRCPISRAHSLDSPSSATFKDEVSRSRHQKSVSTSFGLEEQPAWLDDLLGDWDSGLKIKTQCGEGSDSGIVLDDVNREIDDKDVCSRDVARTTLESACVYGPNSPRSKDKVPTEESSIVSALSEYASHGSFISGFTQFDSVQDAAGETDMEGKPVKRHSAQRSRVRKLQYIAELERTVENFQSIVSDLAVRVDSVGKQRVYLSVENKQLKQQLARMQQEKFLKERQYNCMRNEVERLNRGVAFSRSSKGRTLFRSNSSGDADKLLVEPTWNMIDMGKLHIN*
>Aannua00258S058750
MQMAPAPTHLSTSRRSDTCDPHHNISMWVDTYETHVSPNTSHESIAPQLDTRLTNIPDYNSQESLESPRDSEKSVSNKLQRRLAQNREAARKSRLKKKAYVQQLELGRLKLAKLEHEIEKTRQQDAYMDLSNRVHGLLLGNINSGVVAFEKKYDLWVVEQRKIESQLVSILQSDVIDDELRVFVDGVVNHYDELFRMKADAAKVDAFNLLYGSWKSPVERLFQWLGGFRPSEILYILMPQFEPLTDAQISLGYPAPTLVFSGKMRSWLALSRPEPSRPAQMVPKNAT*
>Aannua00369S078140
MATSSGTTISSDFSYPYPNPLQNSGSEENLQNLMDERKKKRMLSNRESARRSRKRKQQHLDDLTAQVSQLRKENNQIISSVSITTQHYVSVEAENSVLRAQVTELSNRLQSLNEIIAFMYQPMDTNCGFVDEQYGNGTEFVDEMMVNSLSYLCANQPILASADMIQY*
>Aannua00494S098500
MQASELTDSHYVIPGNPNPVMQFNANEPLNPFYNIHMNPQYQENMQSMYFRSNSTSDEADEQQLSVINERKQRRMISNRESARRSRMRKQKHLDELWSQVVWLRNENHQLVDKLNKFSGTHDQVLQENAQLKQEVSELRQMVSELQLNDTYPDLRDLDDIHSHTAYLGIESSNPSISSSSDFF*
>Aannua00495S098730
MDTGLKEYTNGDVYDGSVEGYNKGLNLMHERKKKRMLSNYESTRRSRKRKQQHLDDLTAQIRTHNDTIYATFKEACSGRGLISDDKEWTEAILEASFWAFGSQLRDLFVTILLFCELNSPRRLWNQTWGAISDDILYKKRKQFIYPALELTEEQTHTTAWWNYKSSCTKMGSLSDFLDLPQPYPSLVTNLDNRMIIEELSYNMKQLKIEHETLHASLNPEQCTGKTFLYKTIISRLRSEKNDCSCRCIIRDGFVDSSGGRTAHSKFVTPLELMENSTCGIKQNTEHTPGKVDEYRHGRMIKSRNLK*
>Aannua00638S119500
MGKGHFENWGESAIADNSQQTDTSTDIDTDDKNQFNSGQHGGQIVVDSMEGSMGKIGDPKILRRLAQNREAARKSRLRKKAYVQQLESSRIKLTHLEQELKRARQQGMFIAAGASGDHNSVVGGNGALAFDMDYSRWLDDHQRLINDLRSAVNTQIPDNELRILVEAVMSHYDEIFRLKSIATKSDVFHMLSGMWKTPAERCFLWIGGFRSSEILKMLGNHLEPLTDQQLMGICNLQQSSQQAEDALSQGMEALQQSLVDTLSVGFTSSGNVGDYMGQMAIAMGKITTLENFLHQADLLRQQTLQQLHRILTTRQSARAFLVISDYMSRLRALSSLWLARPKD*
>Aannua00706S128950
MRYALKHISSTNELDMEKREKLVGRTTLYKDDVLTCLLMGNADETKTCKPEKPSSPPPDHQQANVHAYSDWAAMQAYYGSRMAVPPYFNSAVAPGHAPPPYMWGPPQHMMPPYAAMYPHGGVYPHPGVPLGSPLSIDSPAKSSGNSDRGLMKKLKGFDGGETEGSSEGSDGNTTEGGQNSGKRSREESPNAPAKVGKTEPLSDEFFPAESNGASKKLTGLSVTPVKVLSDSDLKKSPSATSVMTSATLAMVPSEALLQNERELKRERRKQSNRESARRSRLRKQAEAEELAIKVGALTSENLTLKSEINRLTDNSKKLKFQNIKLMEKLKNAQQEPNIEDPRLDTKGLSLSTANLLSKVDNGSSSSSGNEEGEVYEGNINQKPSAKLHQLLDASPRADA…
>Aannua00737S132850
MEPMDDVWSKMSSLPSLHHPTTTTHDHFQDFFPPAATPGGGDTLHHPTPPPTTMLSFSTSGNSSRHDQEPPHTTGTTSSPVLAKQTSPVEYTEKFKRSMKNRESASRSRARKQARADELEQEVERLTKENAKLKRLHKEVVVACCRDLFYWRISFTFHVAVGFLIREGKGGSKKDRNKVTTGLKVVVYSSKSNEEPVSVNVEDTGSIAAKIQDIERQLLEGKLVLMGNDGEPLKSLKSDGQANTMEVFPCLSDSLSTPNTSTKVYIASPNDNASKKGDDGSVNVLKNAK*
>Aannua00819S143670
MAPQISQFQYLTPQDNSTNFYIQDPISVLHMTDFVTNIPDQCFSSNPSSLSNTSSTSDEADEQQMTIISERKRRRMISNRESARRSRVRKQKHLDELLSQMARLRSDNQSLMEHLNNLLESHERAVDENARLKEETTDIKRKLVELQLAN*
>Aannua00826S144690
MQDPNPNPNPFPFRPSHHRRSLSESTFLPDDLDLVSDAPSGGSFESEDDLFSTYLNIDNNNNNNIGGPPSSNINQTLVSNDTNNSNNGEGSGSMRRGHRHSNSVDSSSFFGESIEAKKAMAPDKLAELWSVDPKRAKRIMANRQSAARSKERKARYITELERKVQTLQTEATTLSAQLALFQRDTTGLSSENTELKIRLQAMEQQAQLRDALNEALKQEVERLRIATGEIANCSDGYNLGMHHFQYNQPNFFRNQKQSEPPQYHHNHQSNMSNNHQTLAAAGQQDPLGRFQGLDISNRGGSHLVKSEGVSISTSESSGTF*
>Aannua01077S176010
MEHITSDIFHNNFYVLKNVDGIQLTRLRYVHFISFFTYEEDLQNLMDERKKKRMLSNCESTRRSRKRKQQHLDDLTAQVSQFRKENN*
>Aannua01088S177460
MLSEFFTGGENLDSCVAEFFETDGFTPWDTQENTFLFSHNDHEPVISISGSDNSTPKSNTSDEVNVVDERKRRRMISNRESARRSRMRKQKHVENLRNLLSRLKTGNRDLTNRLRLVYMHGKLIREENRRLQYESRLLQQRLWDIRQVLLVRQLQHQLVPSTWPCNNNVTYSYEQNPPSLIT*
>Aannua01320S203060
MTTQQEETSSSAEESDTVEDSGSNGDGTSQDDKHLEGKTVSPGPQVLPGKVLVPAVVDQVQAHTLAALQVLKVIEGNVQPGDICTRREYARWLVSASSALSRSTMSKVYPAMYIQNVTELAFDDITLEDPDFSSIQEAGLIGSKLSRYDINPSYQDESLLNFSPESPLSRQDLVSWKMSLEKRVLPVADRMILQQCSGFIDIDKINPDAWPALIADLSAGEQGIIEAGQCEQSNDQMDVKRIKRMVSNRESARRSRKRKQAHLTDLEQQVEQLVGEYSTLFKQLMNASQQFKDASPNNRVLKSDVEALRVVEQWWLSSDSRAVEQWWLSSRAVAQPPTAQPSISFGHKVSLQSDIG*
>Aannua01400S211830
MNNKYNNNRKEDEQFNVSEYDIEELLKHSIGPGFDHHRNHHHPPSVAAGAGLFDGVGFHRKNYAGGDLPLPYANSDNLNRFSNCGGMAANPVWSQNLTPKNSSVTMTMDSQSSICADSPTSDTKPKRRDNNVIGATSDDEQSDDDDTEIEAGQCEQSNDQMDVKRIKRYKNSYEVMKRRMVSNRESARRSRKRKQAHLTDLEQQVGLQRAEINVHIID*
>Aannua01400S211840
MDNTYNNNGNNDSSMSRTSSKHDIEKLINPSFEGEVDHRTHEPITDDTEISDDQMDTGKIKSMASNREAARRSRKRKQAHLAALEEHVEQLRRQTSSTVETLRAKIKVAEDLVASHSSSSSLLGFEQQVEQLRGEYEALRAKNIINHNDKKEAEPCNDSSMNRTSSEHDIEKLINQTVEAMNIRKIRRVVLINRESARRSRMRKQAYLTSLRQQEEQLRREALSTLETLRAKVKEAEDLATWHSLRSTVSNFVHNNNGFEQQVEQLREDYEALRAKVNPTEDMDASGSLTSRISYNLDNNTGSWVPWSTCSWSARDRSNKDDLDSF*
>Aannua01737S245450
MLSFDTNTNPSPDVNNDISARGGKRRPFLADPLQDKAAQQRQRRMIKNRESAARSRERKQAYQAELESLALKLEEENEMLIKAKEEETRKRYKQLMDNIIPVTEKRRPTRYVLKKVRSMEW*
>Aannua01767S248720
MGAGEQSSPAKQSKPTTTQETPPQLSYPDWQSSMQAYYGSGAAPPFFASTVASPPPHPYMWGGHQHPMMPPYGTPVPYPAMYPPAGVYGHPTMPMTPGAVQPNIEMEAKAPNGKDRVNKKSKGASGNSNAGIRNGESGKTASSSGNDHQSAESGNDGSSDGSDEDDQQDSGGKKGSFHQMLADASARNNVSGPNGQAAVPGNPVVGSMPATNLNMGMDLWNPSAGTGNMKMQPNQTVATPMLADQWVQDERELKRQKRKQSNRESARRSRLRKQAECEELQARVEALNSENHSLRDELQRLSDECGKLTSENNSIKDELTRFFGPEAVSKLDAHLQSQTNEGDS*
>Aannua01815S253000
MGSSSGTTTSSSVQLVDERKMKRMVSNRESARRSRMRKQKHIFDLLTQVSMLRNENNRLVADISITMQHYGKVEAENSVLRARVVELGHRLESLNQIIAIMKQSVLADEPYGAEFIDEFMDNSLIVLG*
>Aannua01924S263200
MGSSEEAKDSKPEETSSPPPEQQQQTSYVYPDWAANPAMQAYYGGRMPMPQYFSSPVASGHPPPPYMWAPMQHMMPPYAAMYPHGGVYAHPGVTVAATPTHTDAPAKSSGNSDRGLIKKLKGFDGLAMSIGNANGGSAEGGNDDGVSQSGEAEGSSEGSDGNTTEGAKNGRKRSRGGSSSSSEAVKIEQSEANGGHKKEKGVSVTPGTILGKTVGGIMSSDSGSDLDFKNSPNMTSAIVTMVPNTVVLQNERELKRERRKQSNRESARRSRLRKQAEAEELGTKVEALTVENLKLKSEVNQLTINAANLKHQNAKLLEKLKNAQLEQATEDPRPTANLLSTVEKSLGSGSVVRNDGEANSSGSGAPLRQLLDASPRADAVAAS*
>Aannua01981S268360
MGDSDDGNRVQSSFGTSSSQKPAAFNQLDIPQLNNAQFRAQNRQFSPSYDNSSKRAGIPPSHPQFPPVSPYSQIQTTQSLGNSHNKIGGFNHSPGGPTHSRSLSQPAFFALDSLPPLSPSPYRDSPSARSPDQAVGDMAMEEQRDGNSVNAHALLPPSSPFGRGNLPRTAENSLPPRKAHRRSNSDIPFGFSTIMQSSPPLIPLRSPNTVNNQSSKPIQLVKRESSWEKSGGEGNSEGMGERKSEGEVVDDLFTAYMNLDNLDTLNSSGTDDKQGTDNHEDLDSRASGTKTNGCDSSDNEATSSVNESGKREGIKRSAGGDIAPTTRHYRSVSMDSFMGGMNFADESPKLPPSPGGHISQLSPNNSIDSNSNTFSLEFGNGEFTGAELKKIMANEKLAE…
>Aannua02139S282320
MTNSPLPQQSSVYALTFEELQNTMGGSGKDFGSMNMDELLKNIWTAEETQEMTPNLNLSVVNHGNLLKQGSLTLPRTLSQKTVDEVWRELVKENGGHCQNGVKDVNLIKEADLQPQEKPPALREMTLEAFLQKAGVVGENNQTRTNGRLQNDAPFGDGSSFVFGFKNSNTGYHQQAVGTKRKTEVDNLQGVRSSQQPKPQKILPKQAAFNFNTSSNVVKNTQMSSHGNDVSIIRKTDNPIKTSMAQRDLFTNSNLDTSPSPPSYAYSQGVHERKRSGTLEKVVERRQKRMIKNRESAARSRARKQAYTLELEAEVEKLKEVNHELQKKQEEIMESQNFQVPEKTKLSGSRRLCLRRTLSGPW*
>Aannua02143S282760
MPETPPKYTGHRRARSEVVTLLDDISFDSDLGFVGGFDNEETTATQPLEEHVSSYDDRTRLGKHLCSLSMDGFNAFNSGEMSETDHAKKSMSADKLAELSVIDPKRAKRIWANRQSAARSKERKMRYIAELERKVQTLQTEATSLSAQLTLLQIDVHGLTAENNELKLRLQTMEQQGYMQHSLNEALRKEIQHLKVVTGQNLTNGVPMVEFRPSFGPNHQFHHNNQTMLTPQQIQQLQVQSRNQQHHHPFQQPQLKQFLQQQQRHQFPHQQHQSHS*
>Aannua02181S285880
MASSSGTMTSSGGSELQEEMDQRKKRRMISNRESARRSRMRKQKHLNDLMTQLSQLRSEINSVMSSISMTTQHYMSVEAENSVLRAQAAELGHRLESLNEIVAVMERPVEIGSAFGDELTEFGGEFVNDSLSYLYSCQPILASADMNMY*
>Aannua02295S295870
MQDPNPNPNPNPNPNPNPFPFRPSHHRRSLSESTFLPDDLDLVSDAPSGGSFESEDDLFSTYLNIDNQNNIGGPPSTNINQTLVSNDTNNNGNNGEGSGSMRRGHRHSNSVDSSSFFGESIEAKKAMAPDKLAELWSVDPKRAKRIMANRQSAARSKERKARYITELERKVQTLQTEATTLSAQLALFQRDTTGLSSENTELKIRLQAMEQQAQLRDALNEALKQEVERLRIATGEIANSSDGYNLGMHHFQYNQPNFFRNQKQSEPPQYHHNHQSNMSNNHQTLAAAGQQDPLGRFQGLDISNRGGSHLVKSEGVSISTSESSGTF*
>Aannua02406S305640
MEKDKSPNHGGSSLPPSGRHLVYSPPLQPGNNNSFSVKSEPLGSTTLPPIGPGSTESGRFGGIGISSDAGRFSHDVSRMPDNPPRNLGHRRAHSEILTLPDDISFDSDLGVVGGFEGPSFSDETEEDLFSMYLDMDKFNSSSATSTFQAGEPSSGGVQGSGGLTAQAESFVPSSSERRVRHQHSQSMDGSTTIKPEMLEETSVTDAKKAMSAAKIAELALVDPKRAKRILANRQSAARSKERKMRYIAELERKVQTLQTEATSLSAQLTLLQRDTSCLTAENSELRLRLQTMEQQVHLQDALNDALKEEIQHLKAVTGQNLANGGPMMNFPPSFGSNQQFYSQNQAMNTMLTAQQFQQLQIQSHKQQHQFQQQHLHQLQQQQQLHQQQQQEQHLPQTTD…
>Aannua02471S311540
MRPPTLNIFPSQPMHVVDPSTSTTKATTGLVSPSSSGSRRPSEPSMDNIANPQKDSSNPTAPQSSKAIKREGSKKGLTTSPDQGRPKTPDPKTLRRLAQNREAARKSRLRKKAYVQQLESSRIKLTQLEQELQRARAQGVYLGGSGGGVLGADQGVPLGMSNISSDAAVFDMEYARWLEDYHRQMCELQAAVQEHLPENELRIYVDNCIARIDDVMNLKSIVAKSDVFHIISGTWKTPAERCFMWIGGFRPSELIKIVLGQIEPLTEQQLMAICEVQQATQEAEEALSQGLDALNQSLSDTIASDALSSPTNMANYMGQMAAAMNKLSALESFVLQADNLRRQTIHHVIQLLTTRQAARSLLAVAEHFHRLRSLSSLWVARPRQD*
>Aannua02647S325770
MGSNGPKSDAIARQNSMYNLTLDEVQNQLGDLGKPLSSMNLDELLKSVWTAEGELNAQPVSGSSLGRQSSIGLSQDLRKRTVDEVWQDIQQGHKKSDGVTSSNDNSGGVEKKGSGRDRQQTLGEMTLEDFLVKAGIVAGSSPGKKNVESNVSNQQIVNHQPAPWMQYPVAPIQQQHMYMTGHHPAQQPLPIGANTMMEIGYPETQMTMSPSMMHNLSSDTQTPGRKRVASGDVVERTVERRQKRMIKNRESAARSRARKQAYTHELENKISRLEEENERLKRQKFLVQEVGQVLPSAPPPKPKYQLRRTSSAPF*
>Aannua02706S330290
MQIHNKHKIEFVTFAHYEYCGMWFWKVLVWIHHWGLDIRLTASSNINMTWLCQACWFSKSLNRLTASSNVNMTWLCQACWFPKSLNVEFVSLLGNNTIGSYQIEILSSNYCNTLFIQFNGVTDLLCIKDMASVKNLKLIYDSCDPKKSEVDYEEERCLLCTVDFMAARQESFSANNSNPVLTLEEHRFKELERKIANRESARRSRLRKQFELERLRLKVDSLTDENKKLRDEVKKLSEKCDKLVFESLLSKNISFDFDIWFKEV*
>Aannua02759S334560
MAELSVSADTSTDGDTEDKALGFHNSSHGLVVSDASDKSRDQKTLRRLAQNREAARKSRLRKKAYVQQLESSRMKLTQLEQELQRARQQGIFISSSGEQSQSMSGNGALTFDVEYGRWLDEHNRRISELKGAVSSHAGDTELRMIVDGVVAHYEEIFRIKGDAAKADVFHVLSGMWKTPAERCFLWLGGFRSSELLKLLITQLEPLTEQQLLAISNLQQSSQQAEDALSQGMEALQQSLAETIAGSLGTSNSSGNVANYMGQMAMAMGKLGTLEGFIRQADNLRKQTLQQMHRILTTRQSARALIAINDYSSRLRALSSLWLARPRE*
>Aannua02878S342870
MIQQYEMIANYTDYEHPSTFISFPNNIPSSLDSLTNLPYYHQHHTYQIPVVDFSQQSSSLSCNTSSTSDDAEENHMSVINQRKQRRMVSNRESARRSRMRKQRQLDELCTQVLRLRNENHGLMNKLNEFSESHHQVVQENDRLKKETMELKHLLNEAQLATTYINLKDLQEDAHAKK*
>Aannua03214S366870
MQDPSNPNNNNNNNAAKADNTFPFRPSHHRRAHSEMNFRLPDDLDLSSDPYDVAPSNSFEEVDEDLFSTYMDIEKLQGSGASGFNEGGGLNNNNDNGNESSRPRHRHSNSVDGSSSLLMGGESIEAKKAMAPEKLAELWTLDPKRAKRILANRQSAARSKERKARYMSELERKVQTLQTEATTLSAQLTLFQRDTTGLSSENTELKLRLQAMEQQAQLRDALNEALKQEVERLRMATGEIASCSDGYNLGMHHVPYNQSNFFTNHQQQEQPQYHHSHQSNMSNHHHQLLAAAHAQALSETLQQDPLGRFQGLDISARGNSHMVKSEGPSISASESSSTF*
>Aannua03256S369650
MDRMFSVDDFWSPAGGEEDESSSSSSASKSQQQKSNMMMNRSMSEWQFQRFLQETSVPPPESSSSKGGNGNDDSKKDDVVVVEVKDPVVENNNKNESTTFVGPPNVPVDSEEYQAYLKSRLNLACAAVALTRASSVKTQDFAALPDNGSQASNTSQLGYQAPSKVSGFDPKIAGKDGGAPIGIPSLPVVPKKAAIPVKSATSGSSRELSDDDELDTETTQNMDPTDVKRVRRMLSNRESARRSRRRKQAHLTELETQVSQLRVENSSLLKRLTDISQKYNEAAVDNRVLKADVETMRAKVKMAEESVKRITGFNPMVQVMSDMSTLGPMPSYSCSPSDASGDTSIPIQDDMKQQHFYPSQPTPATTNHNIPATRVPQNTMVNLPPAENVQHPNPAMSEV…
>Aannua03272S370690
MSSNQEEEGPPIERKNSIGLMEALLASPTPRPPPQLQQTSTTNIEQQHSISCKQEEPDYINDSMMTLEDFLALSEDAPPLNVNQTQDDDDDDVKLPFPPDTLLSASGRMLSFDTTNPSPDVNNDITARGGKRRPFLADPLQDKAAQQRQRRMIKNRESAARSRERKQAYQAELESLALKLEEENEMLIKAKEEQTRKRYKQLMDNIIPVTEKRRPTRYVLKKVRSMEW*
>Aannua03394S379740
MQASELTDLQYLLPANQNPNTAHLGMNLNNTPNIQFDVSTLSNPFYQLHMNPHVQDLNLQSIYFGSNSTSDEADEQQLSLINERKQRRMISNRESARRSRMRKQKHLDELWSQVLWLRNENHQLMDKLNNFSETHDRVVQENTQLKEEVSGLRQMVTDMQLNGTYPTLTDLDDIHCNDAYLRSESSNQSTSSSSDFL*
>Aannua03426S382390
MLSSHGGGVDHDDHDSTNLTTNHYHHNLSRVSTKSTTLSSSSSSNTSSNHSPFLNNTTRTMEEVWKDINLPTSNDHAAGTKGYRGFILQDFLAKPFSSTHDTNTHTTVSSPPPPPPPPPQQPQPQMLLNLNSGPDQLSFLGHEDPIRNVCPLEGPFDQVLASSNSLGHSMGGLRMLPATDRTGGDRRHKRMIKNRESAARSRARKQAYTNELENEVERLKEENALLKRQQQQLQVATAAQMTKKGGLQRTSTAPF*
>Aannua03538S390110
MGSKSLKVGGKANTSVGDSMPSFVSNSNGTQGNAGQSSQVSNTGAPEQSLGFRRGVYNSTSLISQTVQPDLQFGTYEKMLQGQNRSQLTQVSNSGSNREAWLESNMGDGSPHTDTSTEMDPDDRNQRFDIVPSNPFLASGSGGQQEKFPEQKTLRRLAQNREAARKSRLRKKAYVQQLENSRLKLTQLEQEVQRARKQGVVISNSDQSQPNGGNGSLAFVAEYSRWLEEQSKHISELRTAVASHQSDTELKKIVEKASSHFNDIFRLKRTAAKADVFHIIYGMWTSPAERCFLWIGGFRSSELLKLLVSHLEPLTEQQLASIDHLQQTSLQAEEALSQGMDALQHSLAETLASDSPVVPAGSSGVANYMGQMAMAMGKLGSLENFLRQADHLREKTLQQ…
>Aannua03675S398310
MSSKGYIMVDEKKKKRMISNRESAKRSRMKKEQHMKDLNDQIFYFTRKRDEMVTKIEKAAKGYAAVENENMVLRSQKQELEKRLEYANNVCGWYEGDGNELKSPSMGVVQEPWLRSWDQYQPSNTFSIMSSAGILTDF*
>Aannua03706S400280
MAGDDVVVTNVPKQLIPFTIPNTIPIKLSLEKHNYNSWSSFLKINLGSLGLKTHIEGTSTSYTDDEWNKQDDLVKVWILGTLTEPLQDQVVTTPGNAKALWDHIKDLFHDNKDARAITLDSELRTIKLGSLSINAYCTKIQGMVDRLHNLGEKVSDKNMVMYAINGLDERFKGIVRIIRHREPLPTFETTRNMLLLEESTLQKAIDHSNVLDHTSSSPTVLLASNTNTKDSEIMSPGEVESPMQSDQHQPRNNVHNALMPQLGRQSSIYSLTLDEFQHTLTESGKNFGSMNMDEFLNSIWTAEENQAHAQVHPPPAANNTATSAAMPTNGGAASGQFLMGLNTSTPPEPNMISRQLSLPRQGSITLPGPLSRKTVDEVWSEIQKTQHDQQQPSTNTNSS…
>Aannua03870S411060
MGSKETDKPAKESKDDSTKETTPTSQEQSSGNASGVVQPDWTAFQAYSPMPPHGYLASSPQPHPYMWGVQHLMPPYGTPPHPYVAMYPHGGLYAHPSMPPGSYPYSPYPMPSPNGVPEASVSTPGSMEVNGKSPEGKEKLPIKRSKGSLGSLNMITGKNNESGKAGASANGSYLKSGESGSEDSSEGSDANSENNSQIKSGSRQDSMEGEATQNGNSVHGSQNGRPNTYDSVINQSMAVVPVSATAGPTTNLNISMVAAGARGNMQPQPWLQDERELKRQRRKLSNRESARRSRLRKQAECDDLAQRADSLKEENASLKAEVSHIRSRYEQLLAENASLKERLGETSGQEEARYGQTEHVESG*
>Aannua04168S429640
MTSVADPSLILPNDTPFPDDLPLYDDDNFEFTFDDFLLDTDDFINYPELNEIVSDPDTVANSSLNCPEINGFLNFPSSDENSSPELGNCNSGGERFPVSSQGSVSKVSSPESGTNSVVDQKVKCELGNNGFVLKRKKEESSDVNSESRTNKYRKSEENLDEKDEKKKARLIRNRESAQLSRQRKKHYVEELEDKVRLMHSTIQDLNARITFFAAENATLKQQMCANGANVGGGGVVYPPVMGPMGYNPWMHCPPPPYVMKSQGSNVPLVPIPRLKPQVKKSDVKKKTKTKKVASISFLGLLLFVLLFGNLVPIMNVRFGGREAGVKEYSKLYERKETGRVLMSDEVVNGTKYGKGIGSERNASEPLVASLYVPRNDKLVKIDGNLIIHSVLASEKAMAS…
>Aannua04176S430320
MGTCDEPQACKREESSSPPPDPLQQTSDHVYADWAALQESRPLDIDSPAMSSGDDKGLIKKLKRSDGLSTLISNGNRDSGKDSGISHSEGSDGNTTEGGHNGPKSSEESPITYGASSKITGVTNASAKVSPKVEEAFSPNPFIKLNHKEFPNAAANMTSPIVNSTPHRLFLQNDRNLRRERRKQFIREAATRPRTLIQDERELKREWRKQCNREAAERSRLKKLALEDQLAAQVEALNTENLSLKSQINWLTINSEKLKLQNANLMMLPDTRCFPSCYRSVLGEPACAPESSQYKGTLDVFYKVTRQEGFGRLWRGTGASLALAVPTVGIYLPCYDIFRNFMEEYSSQNASSMTPYVPLVAGSVARSLACISCYPVELARTRMQAFKAHSGKSSPGVLK…
>Aannua04552S453210
MGGGEESSPAKNSKPDQVQEPAPPSYADWSSSMQAYYGPGGTPPFFASTMASPTPHPYMWGGQHPMMSPYGTPVPYPALYPPAGVYAHPSMPMTPSTAPPNTEMEAKAYEGKEKATSKKSKGTSGNGNVRTGESGKAASSSGNDGATQSADSGSDGSSDGSDENDQHGYSGGKKGSFNQMLADASAQNNNSGPNIQTPVPGNPVGAMPGTNLNMGMDLWNPSAANGPMKMRPNPSGVARTAVPPPMIGRDGMMPDQWGQDERELKRQKRKQSNRESARRSRLRKQAECEELQARVEALSSENHSLRDELQRLSEECEKLTSENSSIKDELTRFCGPEAVSKLEAHLESRADEGNS*
>Aannua04567S454440
MGGTVNVLLLFSLTCLLMGNADETKTCKPEKPSSPPPDHQQANVHAYSDWAAMQAYYGSRMAVPPYFNSAVAPGHAPPPYMWGPPQHMMPPYAAMYPHGGVYPHPGVPLGSPLSIDSPAKSSGNSDRGLMKKLKGFDGGETEGSSEGSDGNTTEGGQNSGKRSREESPNAPAKVGKTEPLSDEFFPAEPNGASKKLTGLSVTPVKVLSDSDLKKSPSATSVMTSATLAMVPNEALLQNERELKRERRKQSNRESARRSRLRKQAEAEELAIKVGALTSENLTLKSEINRLTDNSKKLKFQNIKLMEKLKNAQQEPNIEDPRLDTKGLSLSTANLLSKVDNGSSSSSGNEEGEVYEGNINQKPSAKLHQLLDASPRADAVAAS*
>Aannua04662S460370
MADSSGNSTGSARVHSSGSEDGLIDDRKRKRMQSNRESARRSRIRKQKHIDDLLGEAARIKTDTDQIRTTINVTTQRFVEIESENAVLSAQVNELSQRLNSLNEIISYMNTNNASTNNTFTTNQCTSGTNGLFEFDMMENNTWNMMYVNQQPIMASAADMFGY*
>Aannua04713S463500
MYDGQPGSGDVTNDPEMTLEDFLTKAGAVREEDVVVKLPPVEYSGGGGGGEVVVYQGGGGGYGGGVGTRGRGKRKVLVEDLVVDKATQQKQRRMIKNRESAARSRERKQAYTVELESLVTQLEEEHAKLLKEVDELNKQRLKQLMENLMPVVEKRRPPRVLRRTNSM*
>Aannua04775S466850
MKPTDDVWKDISSLSSPITNSFPNFFPPSLRPPETTTMFFPPTPPLATNNMLTLLTPTSDTLNENPNKRQKPNPPQPLLYTSRETSPPEHSEKFRRLMKNRESAARSRARKQARADELEQEVMRLAKENAKLKRLQKEACVSQLQKKSRLHRTKSAPF*
>Aannua04789S467760
MASPGSDGDLRYANLDERKRKRMISNRESARRSRAKKQNRLDELLGEISNLQNDNNTIMKKIDGATHMFVGAASQNNVLRAQLTELTDRLHSLNSVLHIAQEVSGLTMDIPEIPDMLLEPWKLPYPIQPITASTNNINMF*
>Aannua05253S493000
MNYKNFGSQPMDSRTGSGRPPGNNNNNNFPLTRQGSIYSLTFDELQNTMGSIGKDFGSMNMDELLKNIWNAEEMQTMGTYINTANKVQDHGASLQRQGSLMLPRTISQKTVDEVWKDLSSNGFGQPNFPQRQQTLGEMTLEEFLVKAGVVREEGQLGDKPNDNGLFTNLGDSLNNTGFGAIGFQQAVGGQNAVVGDGGGNQISFQSANLPLSGNGVRSTPSQQQPMFPKPYGGPPMAIPTSNQLGSPTIRNGVVGLADPVMNGNLVSAATLQGGMGPMVGLGGAGGVTVATGSPAVSSDGLAKSNGDISSVSPAPYPFNGVMRGRRSGAIEKVVERRQRRMIKNRESAARSRARKQAILWNLKQSVELKQKIKN*
>Aannua05433S502820
MDRPDYNSQESLESPRESEKSVSNKLQRRLAQNREAARKSRLKKKAYVQQLELGRLKLAKLEHEIEKTRQQDAYMDLSNRVHGLLLGNINSGVVAFEKKYDLWVVEQRKIESQLVSILQSDVSDDELRVFVDGVVNHYDELFRMKADAAKVDAFNLLYGSWKSPVERLFQWLGGFRPSEILYILMPQFEPLTDAQIVNLSKLRHTCRQAEDALTQGIDKLHQTLAQSLAINMGGGGNYDTYMSATIEGLEALENFLNQDAYMDLSNRVHGLLLGNINSGVVAFEKKYDLWVVEQRKIESQLVSILQSDVIDDELRVFVDGVVNHYDELFRMKADAAKVDAFNLLYGSWKSPVERLFQWLGGFRPSEILYILMPQFEPLTDAQIVNLSKLRHTCRQAEDA…
>Aannua05466S504350
MTMLSSVFPVSVEHVPSEGFFGTGFTPWDTDTNQNPFVYQPQEPVFSFSGSDDSTPKANSSNSGSDEGSPIEVNVIDDRKRRRMISNRESARRSRMRKQKHLENLRNQVTRHKTGNRELMNRLRFISQHVQVMKQENERLRSESVMLKQKLWDIHQVLLVRQLQNQLSSTSAWTACNNNVTSINEQNATSLIA*
>Aannua05810S521350
MSYKNFGSQPAEVGSGNGRPPGGPGGFHLARQGSIYSLTFDELQNTMGSIGKDFGSMNMDELLKSIWNAEEVQTTGPNTGNGAQEGGVVDGGANIQRQGSLTLPRTLSQKTVDDVWREISKEYTGFGEPNLPQRQQTLGEMTLEEFLVKAGVVREEAELANKPNDNGLFSNLTNNQNPPVTVSVGSPAVSSDGMGKNNGDTSSVSPSPYEFSGVVRGRKSGTVEKVVERRQRRMIKNRESAARSRARKQAYTMELEAEVSKLKEQNQELKRKAEMMEMQQNQVMEMMNTQPGAKQRCLRKTHSGPW*
>Aannua05955S528180
MLKKQAEIGLQVLLKKSSTLKKLGEAKKNSVWRSIRESGAKILRSQPMPLGGTSSCGKIVLEGFVRKGCSKGPIQSVGSLNVLEWLHEPDIEFANRQSAARSKERKTRYTSDLERKVQTLQTEATTLSAEVTKLQRDTSGLTSENKELKLRLEALEQHAHLRDALNEALKEEVNRLKFEAGQLPLLNGMNYNTLPPQYSSNRQPMHHFANPNGQQPQKTQMPNSSINGRLKPSFMDFN*
>Aannua06164S537390
MENSSGPSTMRNMYSGKHNSLPPKSPFPSIASFYTDYIPNTTSGSKGTIPKYRDINSLHQRTSSESRVMEEQPSWLDELLDEPETPVKRGHRRSSSDSFTYMEAANANIEYAAQVEYRLRNMNSPPSWGSKAAQNRLFYAEQNNTMKTKNRNWDSPPKVLARSNSTTASRDGFALQNSTSSDASQEVSRINSTTTEKQDAIESCTPGASTERNDFSNAKASETDTKRSKQQFAQRSRVRKLQYIAELERNVQALEAEGSEVSGELKFLNQRSLILTMENKALKQRLENLAQEQLIKYCKFLNMLISDLVCVL*
>Aannua06189S538650
MASTQFATSRRMGIHDPLQQISMWEDAFGANFSPNLSHNIMIPEVDSRLPNKTEHNVQESLLPSPDARATRSISDKLQRRLAQNREAARKSRLRKKAYVQQLESGRIKLAQLEQELERARRQGVYGGLVSTSNVINPQIVTFEMEYDLWLEEQRKNDDELRKMLMTYTTETDLRLFVNSGFNHYYNLFRMKAIAAKADVFYMMNGLWRTPVERFFQWIGGFQPSQLLYILTPQIELMDLQLVKVTNLRQSCEQAEEALTQGMEKLQQNLAQSITIDITSAGSYNTQMNSAMEKLEALEVFLIQADHLREETLQQLYLILTPPQAAKALLVLGEYFQRLRVLSSIWSARPRDPATLLS*
>Aannua06389S548090
MLSSHGGGVDHDDHDSTNLTTNHYHHNLSRVSTKSTTLSSSSSSNTSSNHSPFLNNTTRTMEEVWKDINLPTSNDHAAGTKGYRGFILQDFLAKPFSSTHDTNTHTTVSSPPPPPPPPPQQPQPQMLLNLNSGPDQLSFLGHEDPIRNVCPLEGPFDQVLASSNSLGHSMGGLRMLPATDRTGGDRRHKRMIKNRESAARSRARKQAYTNELENEVERLKEENAMLKRQQQQLQVATAAQMTKKGGLQRTSTAPF*
>Aannua06746S563390
MMSFELDPVQYHLIEAEIREILSFKPEQQSISTSASGCSEEERKRKRMLSNRESARRSRQRRKRQLEELNDQLNRLRNENRELKNRLTSLTNQCHFVLIENNQLRSECIYLQTKLSGLCKLLANIQI*
>Aannua06939S571580
MMKRKSMISNKESARRSRIRKKKHADDLLGHVNQLVSDNKYIAINLKDTTHMFLTMESENSVLRAQLAELNKKFELLTITEFNSASDNHENEESMMCRLDDDFLLHIDNMLHEYQPFMVDMLLN*
>Aannua06954S572220
MSYKNFGSQPAEVGSGNGRPPGGPGGFHLARQGSIYSLTFDELQNTMGSIGKDFGSMNMDELLKSIWNAEEVQTTGPNTGNGVQEGGVVDGGANIQRQGSLTLPRTLSQKTVDDVWREISKEYTGFGEPNLPQRQQTLGEMTLEEFLVKAGVVREEAELANKPNDNGLFSNLTNNQNPPGFGDIGLQQAANRNANAAVNVNNGNQIAFQPANLPLNVNGVRSSQQQPHQQQQQLFPKQTNLPYGNHMALPSSKPLGSPVVRNGIMGMSDPKINGNSMVSNGMLQGGMGGMVGPVTVSVGSPAVSSDGMGKNNGDTSSVSPSPYEFSGVVRGRKSGTVEKVVERRQRRMIKNRESAARSRARKQAYTMELEAEVSKLKEQNQELKRKAEMMEMQQNQVME…
>Aannua07026S575210
MATSSGNSSQIQMSGNSGSEEDLMDQRKRKRMQSNRESARRSRMRKQKHLDDLTDQINQIKKDNSQIMTTINVTTQQFVQVEAENSVLMAQMGELSQRLDYLNEIINMMNSNCLIGGGG*
>Aannua07201S582090
MAHLPPKVPQNWPENYHNHQKQPSTDNVSPPTSATATAATQMDPSWVDDFLDFSSTKRGSHRRSMSDSAAFLEIPMMGDDSIRRSSAPGSRNGNSGGNAAEFDRFDEEQFMSMFIDDETATGPTVSCSNPSSPSDHNSMNEHQQIEEEESSWKSEAQFNPHAGVMDNSNDKIFDPKRIKRILANRQSAQRSRVRKLQYISELERSVNSLQAEVSVLSPRVAYLDHQRLVLNVDNSVLKQRIAALSQDKIFKDAHQEALKAEIERLKQMYYQQNLNKKMEKGSNPTHHHDSPISDHANTQEQLMIN*
>Aannua07372S588520
MASPGSDGDLRYANLDERKRKRMISNRESARRSRAKKQNRLDELLGEISNLQNDNNTIMKKIDGATHMFVGVASQNNVLRAQLTELTDRLHSLNSVLHIAQEVSGLTMDIPEIPDMLLEPWKLPYPIQPITASTNNINMF*
>Aannua07846S606220
MQDPYPFRSSHHRRAHSDVNFRLPDNLDTFDAPFEDLGSEDDLFGTFIDIEKLGSSLTEGEGADGEKNSSTSTRPKHRHSNSVDGSSFLSESSIEAKKAMAPEKLAELWTLDPKRAKRILANRQSAARSKERKARYISELERKVQTLQTEATTLSAQLTLFQRDTTGLSSENTELKIRLQAMEQQAQLRDALNEALKQEVERLRVATGEPASSSDGYNLGMHRVPYNQQNLFANQHQPDPQKYHHSLLAATHDKLQQDQLNRFQGLDISNIGGSHLIKSEVPSISASESSSTF*
>Aannua07967S610400
MANSKGPSTMRSMMYNGKHSLLPPKSPFPSIAPSYADYVSSSTVGPKGAPKYRDGNTHQRTSSESFLIEEQPSWLDDLLNEPETPVKRGHRRSSSDSFTYMEAANAAHNEYRAQNELRLRNLTSAPSWGSQDFDFYKDFRNPSFYADPNPMTKNKNRAWDSPQNGTGLTSPRDTFALHGSITSGTSREVDGNVSIAAKKKDAAESARQDADTSERKESYNNRGSASDTETKHAKQQFAQRSRVRKLQYIAELEKNVQALQAEGSEVCAEVEFLNQQSLILGMENKALKQRLDNLAQEQLIKYMEHEVLEREIGRLRALYQQQQQPQQPTSNHRRSASKDKLDVQFANLSLKKESSSTRDVSGPVHI*
>Aannua08194S617850
MTDTRNPSSTRGTHHHRRAQSETFFRFPEEDMLLDDVVADFNFAGIDLPSLSSNEMEKSTHVRSLSVGDDFFDGFCLDDDNINKRAVADDKLAQLSLVDPKKAKRILANRQSAARSKERKTRYTSDLERKVQTLQTEATTLSAEVTKLQRDTSGLTSENKELKLRLEALEQHAHLRDALNEALKEEVNRLKFEAGQLPLLNGMNYNTLPPQYSSNRQPMHHFANPNGQQPQKTQMPNSSINGRLKPSFMDFN*
>Aannua08953S642710
MEGAYYLCQEYEDLSCNFPTNFTSFQNDNMSSSLHFMTNLPYYHQPSSNPQIPMVDLYPQSSSLSYNNSSTSDEADENQISIINERKQRRMISNRESARRSRMRKQRQLDELCNQVSRLRMENNGLMDKLNRFSETHEQVIQENLRLKKETTELRQLLSEAQLASTYTSLRDLEDDHEAVLVPSCITVHSARPTKSSTTRHSCI*
>Aannua09709S665600
MVTHPRPSSYAADGSNKEASVPSAKAGVFRQNATGWRELHTVLAFSRLEPSRPAQMVPKNATGWRKHGMESDDEIRRVPEMGGEAAGVSGSGREIGSVAHPVQGSGEGGSRRKGKNPADKENKRLKRLLRNRVSAQQARERKKAYLSELEVRVKDLEKKNSELEERLSTLQNENQMLRHILKNTTAGMQERK*
>Aannua10047S675450
MASTSTQFATSRRMSIYDPLHHITMWDDTFGCDISQNMGLSSISQVDTRLANKTEYNSQESLEPSSDNQEAKNMSDKLQRRLAQNREAARKSRLRKKAYVQQLESGRLKLAQLEQELERARQQRVYGGLLNTSNGLLSSNVNSGIVAFEMAYDLWVAEQQKKDNELKDMLQSQVTEADLRMFVESSLAHYYELFQMKANAAKSDVFYIMHGLWRTPMERFFQWIGGPRPSELLYMLMPQLEPLTDEQLMSVSTLKHSCRQAEDALSTGMEKLQQTLAQGVTIDITGVGSYNSQMTLAMERLEGIENFLNQADHLRQQVLTQMYRILTPHQAAKGLIALGEYFQRLRALNSLWSARSRERMS*
>Aannua11315S708530
MGSSEMDKSPKEAKDSTKESKPANSQEQTSGTGTATGTVNPDWSGFQPYPHMPPHGYMASSPQAHPYMWGVQHIMPPYGTPPHPYVMYPPGGIYAHPSMPPGSYPFGPYAMPSPNGVAEASGNTTGNTEVDGKSPDGKEKLPIKRSKGSLGSLNMITGKKNEQNKTAANGGYPKSAESGSEGSSEGSDGNSENGSQMKSGSRQDSIEATGEGSQNGNSANGGPNAPVNQTVAGPATNLNIGMEYWNGANSPNMPAMHGKVASGQVAGAMAPGARESQIWLQDERELKRQRRKQSNRESARRSRLRKQAECDELAQRAEGLKDENASLRAEVGRLRSDYEQLLAQNAALKERLGEIPGQELMAGGNDQQMGTDDHQGEQLELVQDAQ*
>Aannua11326S708800
MAELSPMTDTSTDGDIDDKALGFRNGSLGLVVSDASDKSRDQKTLRRLAQNREAARKSRLRKKAYVQQLESSRMKLSQLEQELQRARQQGVYISSSGEQSQSTSGNGASSFHVEYSRWLDDQNRRISELREAVNSHAGDAELKLIVDGVIVHFDDIFRIKGDAAKADVFHILSGMWKTPAERCFLWLGGFRSSEILKLLITQLEPLTEQQLLAINNLQQTSQQAEDALSQGMDALQQSLSETLAGSLGPSGSSGNVANYMGQMAMAMGKLGTLEGFIRQADNLRQQTLQQMHRILTTRQSARALIAISDYFSRLRALSSLWLARPRE*
>Aannua11607S715260
MEDETMVMDWDDELDLVDLDTLFDQIPNNNNNHENEGQSPQLRNKDAALRSRERKKTYVKELEMKSRYYEAECRRLGSMLQCFMAENQALRFSLHSSKLTFDTTSITKQESAVLFLGIIPAVGFPAMVDGRSLSAARPSKSTGGGVNGTGNILGKTRVSCFHGFLVELLSVMIQFYG*
>Aannua11856S720720
MASTSTQFATSRRMSIYDPLHHITMWDDAFGCDISQNMGLSSISQVDTRLANKTEYNSQESLEPSSDNQEAKNMSDKLQRRLAQNREAARKSRLRKKAYVQQLESGRLKLAQLEQELERARQQRVYGGLLNTSNGLLSSNVNSGIVAFEMAYDLWVAEQQKKDNELKDMLQSHVTEADLRMFVESSLAHYYELFQMKGNAAKSDVFYIMHGLWRTPMERFFQWIGGPRPSELLYMLMPQLEPLTDEQLMSVSTLKHSCRQAEDALSTGMEKLQQTLAQGVTIDITGVGSYNSQMTLAMERLEGIENFLNQADHLRQQVLTQMYRILTPHQAAKGLIALGEYFQRLRALNSLWSARSRERMS*
>Aannua12049S725290
MGSSSGTTTSSNVQLVDERKMKRMVSNRESARRSRMRKQKHIFDLLTQVSMLRNENNRLVADISITMQHYGKVEAENSVLRARVVELGHRLESLNQIIAIMKQPVLADEPYGAEFIDELTYG*
>Aannua12649S738530
MASTQFATSRRMGIHDPLQQISMWEDAFGANFSPNLSHNIMIPEVDSRLPNKIVFFMIIIVSGIEESTEHNVQESLLPSPDARATRSISDKLQRRLAQNREAARKSRLRKKAYVQQLESGRIKLAQLEQELERARRQGVYGGLVSTSNVINPQIVTFEMEYDLWLEEQRKNDDELRKMLMTYTSEADLRLFVNSGFNHYYNLFRMKAIAAKADVFYMMNGLWRTPVERFFQWIGGFQPSQLLYILTPQIELMDLQLVKVTNLRQSCEQAEEALTQGMEKLQQNLAQSITIDITSAGSYNTQMNSAMEKLEALEVFLIQADHLREETLQQLYLILTPPQAAKALLVLGEYFQRLRVLSSIWSARPRDPATLLS*
>Aannua12786S741330
MGTQTMGSNGGGAQKSMLEGLSRQGSLYNLTLDEVQQQLGDLGKPLSSMNLDELLKSVSTAEGNPGVGVGSSLDLRKKTVDEVWQDIQHGEGKKSVKSSGSFRSCDRKGSSSSRVSERQGTLGEMTLEDFLVKAGVVAESSSPERKNDEMIVDPREAQWMQYRSPIPQQQVVMPQGHYQVQQPLAITGNPVMDAGYSDARMAMSPTPMMGSLSDAHMSGRKRYASGAVVEKTVERRQKRMIKNRESAARSRARKQAYTHELENKISRLEEENERLRREKEVEKVLPCVPPPEPKYQLRRTTSASF*
>Aannua13479S754390
MAHLPPKVPQNWPENYHNHQKQPSTDNVSPPTSATATAATQMDPSWVDDFLDFSSTKRGSHRRSMSDSAAFLEIPMMGDDSIRRSSAPGSRNGNSGGNAAEFDRFDEEQFMSMFIDDETATGPTVSCSNPSSPSDHNSMNEHQQIEEEESSWKSEAQFNPHAGVMDNSNDKIFDPKRIKRILANRQSAQRSRVRKLQYISELERSVNSLQAEVSVLSPRVAYLDHQRLVLNVDNSVLKQRIAALSQDKIFKDAHQEALKAEIERLKQMYYQQNLNKKMEKGSNPSHHHDSPISDHANTQEQLMIN*
>Aannua14604S773460
MASSSGTMTSSGGSDLQEEMDQRKKRRMISNRESARRSRMRKQKHLNDLMTQLSQLRSEINSVMSSISMTTQHYMSVEAENSVLRAQAAELGHRLESLNEIVAVMERPVEIGSAFGDELTEFGGEFVNDSLSYLYSCQPILASADMNMY*
>Aannua15157S781300
MQASELTDLQYLLPANQNPSTAHLGMNLNNTPNIQFDVSALSNPFYQLHMNPHVQDLNLQSIYFGSNSTSDEADEQQLSLINERKQRRMISNRESARRSRMRKQKHLDELWSQVLWLRNENHQLMDKLNSFSETHDRVVQENTQLKEEVTGLRQMVTDMQLNGTYPTLTDLDDIRCNDAYLRSESSNQSTSSSSDFL*
>Aannua17862S811160
MKGSNSSTDSGSGANGVNVAIASKPDAHSHSHLEPESPMSDNKQLEMDSEGGSPITGGSSHSQQAPKPFSEKRKGIGSTSDKPLDAKTLRRLAQNREAARKSRLRKKAYVQQLESSRIRLTQLEQDLQRARSQGLFMGGGSAGGNLSSGAAIFDMEYTRWLDDDQRHMAELRKGLQSHLGDGDLRIIVDNFVAHYDEIFRLKSVAAKTDVFHLITGLWTTPAERCFLWMGGFRPSELIKMLAIQLDPLTEQQVVGIYSLQQSSQQAEEALTQGLDQLHQSLVDTIASGSVNDGVHHMAVALGKLTNLEGFVRQADNLRQQTLHQLHRILTVRQAAKCFLVISEYYGRLRALSSLWASRPRDFKEFTDYVEEDMSCASGNLELHAAYSNI*
>Aannua18325S814930
MATSSGTTISSDFSYPYPNPLQNSGSEENLQNLMDERKKKRMLSNRESARRSRKRKQQHLDDLTAQVSQLRKENNQIISSVSITTQHYVSVEAENSVLRAQVTELSNRLQSLNEIIAFMYQPMDTNCGFVDEQYGNGTEFVDEMMVNSLSYLCANQPILASADMIQY*
>Aannua19322S822380
MQQQEQGATSSLAASLPSSSERSSSSALQLNVKEGMESDDEIRRVPEMGGEAAGVSGSGREIGSVAHPVQGSGEGGSRRKGKNPADKENKRLKRLLRNRVSAQQARERKKAYLSELEVRVKDLEKKNSELEERLSTLQNENQMLRHILKNTTAGMQERK*
>Aannua20462S829860
MMGSSSGTTTSSDQLVDERKTKRMVSNRESARRSRMRKQKLMDDLLTQVSQLRNENNRVMADVSITMQHYGNVEAENSVLRARVVELGHRLESLNQIIAVMNQPVCVDEPAYDAEFIDEFMDNSLTCYSYYANQSILASADMIQY*
>Aannua21141S833530
MRLQRRLAQNREAARKSRLKKKAYVQQLELGRLKLAKLEHEIEKTRQQDAYMDLSNRVHGLLLGVVAFEKKYDLWVVEQRKIESQLVSILQSDVIDDELRVFVDGVVNHYDELFRMKADAAKVDAFNLLYGSWKSPVERLFQWLGGFRPSEILYILMPQFEPLTDAQIVNLSKLRHTCRQAEDALTQGIDKLHQTLAQSLAINMGGGGNYDTYMSATIEGLEALENFLNQVNST*
